# Supplementary material for: Biocompatible Carbon Dots/Polyurethane Composites as Potential Agents for Combating Bacterial Biofilms: N-Doped Carbon Quantum Dots/Polyurethane and Gamma Ray-Modified Graphene Quantum Dots/Polyurethane Composites
Source: Pharmaceutics. 2024 Dec 6;16(12):1565. doi: 10.3390/pharmaceutics16121565 (PMC11676340; doi:10.3390/pharmaceutics16121565)
Supplement: Supplementary file 1 [file pharmaceutics-16-01565-s001.zip]

Archive with 1 entries (1 files):
- pharmaceutics-3252994-supplementary.pdf
